# Supplementary material for: Transcriptome Profile Alterations with Carbon Nanotubes, Quantum Dots, and Silver Nanoparticles: A Review
Source: Genes (Basel). 2021 May 23;12(6):794. doi: 10.3390/genes12060794 (PMC8224664; doi:10.3390/genes12060794)
Supplement: Supplementary file 1 [file genes-12-00794-s001.zip]

Archive with 1 entries (1 files):
- genes-1179744-supplementary.pdf
